# Supplementary material for: Classifying driver mutations of papillary thyroid carcinoma on whole slide image: an automated workflow applying deep convolutional neural network
Source: Front Endocrinol (Lausanne). 2024 Nov 6;15:1395979. doi: 10.3389/fendo.2024.1395979 (PMC11573888; doi:10.3389/fendo.2024.1395979)
Supplement: Supplementary Table 1 — Demographic characteristics and histological types of the PTC. [file Table1.xlsx]

## Sheet: mutation_histology
Histological subtype of papillary cancer stratified by BRAF V600E and RAS status
	Histolotical type
Mutation status		Classical	Follicular variant	Tall variant	Others	Blank
BRAF_V600E (n=234 *)		179 (76.5%)	12 (5.1%)	27 (11.5%)	3 (1.3%)	13 (5.6%)
RAS (n=51*)		20 (39.2%)	29 (56.9%)	0	0	3 (5.9%)
* one sample with concurrent BRAF and NRAS mutation was excluded

## Sheet: demographics
Patients demographic characteristics
	Mutations	N=		Gender(F %)	Age(year)	Race	Stage	MACIS
Training	BRAFV600E	30		75.9	43.5 ± 13.4	W(20/25); A(5/25)	I(20/29 ); II( 2/29); III(6/29 ); IV(1/29 )	5.08 ± 1.16
	RAS	31		72.4	49.3 ± 14.3	W(17/21); A(4/21)	I(17/29 ); II( 4/29); III(6/29 ); IV(2/29 )	5.30 ± 1.68
Testing	BRAFV600E	11		70	48.4 ± 16.3	W(9/9)	I(6/10 ); II( 0/10); III(3/10 ); IV(1/10 )	5.20 ± 1.59
	RAS	10		66.7	46.2 ± 14.2	W(3/4); AA(1/4)	I(5/9 ); II( 2/9); III(1/9 ); IV(1/9 )	5.20 ± 1.56
Validation	BRAFV600E	11		63.6	53.5 ± 10.7	W(10/10)	I(3/11 ); II( 1/11); III(5/11 ); IV(2/11 )	5.70 ± 1.52
	RAS	10		70	36.3 ± 11.6	W(6/7); AA(1/7)	I(7/10 ); II( 1/10); III(0/10 ); IV(2/10 )	4.53 ± 1.44
Race: W: white; A: Asian; AA: African American
