# Supplementary material for: Classifying driver mutations of papillary thyroid carcinoma on whole slide image: an automated workflow applying deep convolutional neural network
Source: Front Endocrinol (Lausanne). 2024 Nov 6;15:1395979. doi: 10.3389/fendo.2024.1395979 (PMC11573888; doi:10.3389/fendo.2024.1395979)
Supplement: Supplementary Table 2 — Detailed description of the Inception v3 CNN model and the automatic workflow. [file Table2.xlsx]

## Sheet: Inception v3
Layer Index	Layer (type)	Output Shape	Param #	Connected to
1	input_1 (InputLayer)	(None, 512, 512, 3)	0
2	conv2d_1 (Conv2D)	(None, 255, 255, 32)	864	input_1[0][0]
3	batch_normalization_1 (BatchNormalization)	(None, 255, 255, 32)	96	conv2d_1[0][0]
4	activation_1 (Activation)	(None, 255, 255, 32)	0	batch_normalization_1[0][0]
5	conv2d_2 (Conv2D)	(None, 253, 253, 32)	9216	activation_1[0][0]
6	batch_normalization_2 (BatchNormalization)	(None, 253, 253, 32)	96	conv2d_2[0][0]
7	activation_2 (Activation)	(None, 253, 253, 32)	0	batch_normalization_2[0][0]
8	conv2d_3 (Conv2D)	(None, 253, 253, 64)	18432	activation_2[0][0]
9	batch_normalization_3 (BatchNormalization)	(None, 253, 253, 64)	192	conv2d_3[0][0]
10	activation_3 (Activation)	(None, 253, 253, 64)	0	batch_normalization_3[0][0]
11	max_pooling2d_1 (MaxPooling2D)	(None, 126, 126, 64)	0	activation_3[0][0]
12	conv2d_4 (Conv2D)	(None, 126, 126, 80)	5120	max_pooling2d_1[0][0]
13	batch_normalization_4 (BatchNormalization)	(None, 126, 126, 80)	240	conv2d_4[0][0]
14	activation_4 (Activation)	(None, 126, 126, 80)	0	batch_normalization_4[0][0]
15	conv2d_5 (Conv2D)	(None, 124, 124, 192	138240	activation_4[0][0]
16	batch_normalization_5 (BatchNormalization)	(None, 124, 124, 192	576	conv2d_5[0][0]
17	activation_5 (Activation)	(None, 124, 124, 192	0	batch_normalization_5[0][0]
18	max_pooling2d_2 (MaxPooling2D)	(None, 61, 61, 192)	0	activation_5[0][0]
19	conv2d_9 (Conv2D)	(None, 61, 61, 64)	12288	max_pooling2d_2[0][0]
20	batch_normalization_9 (BatchNormalization)	(None, 61, 61, 64)	192	conv2d_9[0][0]
21	activation_9 (Activation)	(None, 61, 61, 64)	0	batch_normalization_9[0][0]
22	conv2d_7 (Conv2D)	(None, 61, 61, 48)	9216	max_pooling2d_2[0][0]
23	conv2d_10 (Conv2D)	(None, 61, 61, 96)	55296	activation_9[0][0]
24	batch_normalization_7 (BatchNormalization)	(None, 61, 61, 48)	144	conv2d_7[0][0]
25	batch_normalization_10 (BatchNormalization)	(None, 61, 61, 96)	288	conv2d_10[0][0]
26	activation_7 (Activation)	(None, 61, 61, 48)	0	batch_normalization_7[0][0]
27	activation_10 (Activation)	(None, 61, 61, 96)	0	batch_normalization_10[0][0]
28	average_pooling2d_1 (AveragePooling2D)	(None, 61, 61, 192)	0	max_pooling2d_2[0][0]
29	conv2d_6 (Conv2D)	(None, 61, 61, 64)	12288	max_pooling2d_2[0][0]
30	conv2d_8 (Conv2D)	(None, 61, 61, 64)	76800	activation_7[0][0]
31	conv2d_11 (Conv2D)	(None, 61, 61, 96)	82944	activation_10[0][0]
32	conv2d_12 (Conv2D)	(None, 61, 61, 32)	6144	average_pooling2d_1[0][0]
33	batch_normalization_6 (BatchNormalization)	(None, 61, 61, 64)	192	conv2d_6[0][0]
34	batch_normalization_8 (BatchNormalization)	(None, 61, 61, 64)	192	conv2d_8[0][0]
35	batch_normalization_11 (BatchNormalization)	(None, 61, 61, 96)	288	conv2d_11[0][0]
36	batch_normalization_12 (BatchNormalization)	(None, 61, 61, 32)	96	conv2d_12[0][0]
37	activation_6 (Activation)	(None, 61, 61, 64)	0	batch_normalization_6[0][0]
38	activation_8 (Activation)	(None, 61, 61, 64)	0	batch_normalization_8[0][0]
39	activation_11 (Activation)	(None, 61, 61, 96)	0	batch_normalization_11[0][0]
40	activation_12 (Activation)	(None, 61, 61, 32)	0	batch_normalization_12[0][0]
41	mixed0 (Concatenate)	(None, 61, 61, 256)	0	activation_6[0][0]
41				activation_8[0][0]
41				activation_11[0][0]
41				activation_12[0][0]
42	conv2d_16 (Conv2D)	(None, 61, 61, 64)	16384	mixed0[0][0]
43	batch_normalization_16 (BatchNormalization)	(None, 61, 61, 64)	192	conv2d_16[0][0]
44	activation_16 (Activation)	(None, 61, 61, 64)	0	batch_normalization_16[0][0]
45	conv2d_14 (Conv2D)	(None, 61, 61, 48)	12288	mixed0[0][0]
46	conv2d_17 (Conv2D)	(None, 61, 61, 96)	55296	activation_16[0][0]
47	batch_normalization_14 (BatchNormalization)	(None, 61, 61, 48)	144	conv2d_14[0][0]
48	batch_normalization_17 (BatchNormalization)	(None, 61, 61, 96)	288	conv2d_17[0][0]
49	activation_14 (Activation)	(None, 61, 61, 48)	0	batch_normalization_14[0][0]
50	activation_17 (Activation)	(None, 61, 61, 96)	0	batch_normalization_17[0][0]
51	average_pooling2d_2 (AveragePooling2D)	(None, 61, 61, 256)	0	mixed0[0][0]
52	conv2d_13 (Conv2D)	(None, 61, 61, 64)	16384	mixed0[0][0]
53	conv2d_15 (Conv2D)	(None, 61, 61, 64)	76800	activation_14[0][0]
54	conv2d_18 (Conv2D)	(None, 61, 61, 96)	82944	activation_17[0][0]
55	conv2d_19 (Conv2D)	(None, 61, 61, 64)	16384	average_pooling2d_2[0][0]
56	batch_normalization_13 (BatchNormalization)	(None, 61, 61, 64)	192	conv2d_13[0][0]
57	batch_normalization_15 (BatchNormalization)	(None, 61, 61, 64)	192	conv2d_15[0][0]
58	batch_normalization_18 (BatchNormalization)	(None, 61, 61, 96)	288	conv2d_18[0][0]
59	batch_normalization_19 (BatchNormalization)	(None, 61, 61, 64)	192	conv2d_19[0][0]
60	activation_13 (Activation)	(None, 61, 61, 64)	0	batch_normalization_13[0][0]
61	activation_15 (Activation)	(None, 61, 61, 64)	0	batch_normalization_15[0][0]
62	activation_18 (Activation)	(None, 61, 61, 96)	0	batch_normalization_18[0][0]
63	activation_19 (Activation)	(None, 61, 61, 64)	0	batch_normalization_19[0][0]
64	mixed1 (Concatenate)	(None, 61, 61, 288)	0	activation_13[0][0]
64				activation_15[0][0]
64				activation_18[0][0]
64				activation_19[0][0]
65	conv2d_23 (Conv2D)	(None, 61, 61, 64)	18432	mixed1[0][0]
66	batch_normalization_23 (BatchNormalization)	(None, 61, 61, 64)	192	conv2d_23[0][0]
67	activation_23 (Activation)	(None, 61, 61, 64)	0	batch_normalization_23[0][0]
68	conv2d_21 (Conv2D)	(None, 61, 61, 48)	13824	mixed1[0][0]
69	conv2d_24 (Conv2D)	(None, 61, 61, 96)	55296	activation_23[0][0]
70	batch_normalization_21 (BatchNormalization)	(None, 61, 61, 48)	144	conv2d_21[0][0]
71	batch_normalization_24 (BatchNormalization)	(None, 61, 61, 96)	288	conv2d_24[0][0]
72	activation_21 (Activation)	(None, 61, 61, 48)	0	batch_normalization_21[0][0]
73	activation_24 (Activation)	(None, 61, 61, 96)	0	batch_normalization_24[0][0]
74	average_pooling2d_3 (AveragePooling2D)	(None, 61, 61, 288)	0	mixed1[0][0]
75	conv2d_20 (Conv2D)	(None, 61, 61, 64)	18432	mixed1[0][0]
76	conv2d_22 (Conv2D)	(None, 61, 61, 64)	76800	activation_21[0][0]
77	conv2d_25 (Conv2D)	(None, 61, 61, 96)	82944	activation_24[0][0]
78	conv2d_26 (Conv2D)	(None, 61, 61, 64)	18432	average_pooling2d_3[0][0]
79	batch_normalization_20 (BatchNormalization)	(None, 61, 61, 64)	192	conv2d_20[0][0]
80	batch_normalization_22 (BatchNormalization)	(None, 61, 61, 64)	192	conv2d_22[0][0]
81	batch_normalization_25 (BatchNormalization)	(None, 61, 61, 96)	288	conv2d_25[0][0]
82	batch_normalization_26 (BatchNormalization)	(None, 61, 61, 64)	192	conv2d_26[0][0]
83	activation_20 (Activation)	(None, 61, 61, 64)	0	batch_normalization_20[0][0]
84	activation_22 (Activation)	(None, 61, 61, 64)	0	batch_normalization_22[0][0]
85	activation_25 (Activation)	(None, 61, 61, 96)	0	batch_normalization_25[0][0]
86	activation_26 (Activation)	(None, 61, 61, 64)	0	batch_normalization_26[0][0]
87	mixed2 (Concatenate)	(None, 61, 61, 288)	0	activation_20[0][0]
87				activation_22[0][0]
87				activation_25[0][0]
87				activation_26[0][0]
88	conv2d_28 (Conv2D)	(None, 61, 61, 64)	18432	mixed2[0][0]
89	batch_normalization_28 (BatchNormalization)	(None, 61, 61, 64)	192	conv2d_28[0][0]
90	activation_28 (Activation)	(None, 61, 61, 64)	0	batch_normalization_28[0][0]
91	conv2d_29 (Conv2D)	(None, 61, 61, 96)	55296	activation_28[0][0]
92	batch_normalization_29 (BatchNormalization)	(None, 61, 61, 96)	288	conv2d_29[0][0]
93	activation_29 (Activation)	(None, 61, 61, 96)	0	batch_normalization_29[0][0]
94	conv2d_27 (Conv2D)	(None, 30, 30, 384)	995328	mixed2[0][0]
95	conv2d_30 (Conv2D)	(None, 30, 30, 96)	82944	activation_29[0][0]
96	batch_normalization_27 (BatchNormalization)	(None, 30, 30, 384)	1152	conv2d_27[0][0]
97	batch_normalization_30 (BatchNormalization)	(None, 30, 30, 96)	288	conv2d_30[0][0]
98	activation_27 (Activation)	(None, 30, 30, 384)	0	batch_normalization_27[0][0]
99	activation_30 (Activation)	(None, 30, 30, 96)	0	batch_normalization_30[0][0]
100	max_pooling2d_3 (MaxPooling2D)	(None, 30, 30, 288)	0	mixed2[0][0]
101	mixed3 (Concatenate)	(None, 30, 30, 768)	0	activation_27[0][0]
101				activation_30[0][0]
101				max_pooling2d_3[0][0]
102	conv2d_35 (Conv2D)	(None, 30, 30, 128)	98304	mixed3[0][0]
103	batch_normalization_35 (BatchNormalization)	(None, 30, 30, 128)	384	conv2d_35[0][0]
104	activation_35 (Activation)	(None, 30, 30, 128)	0	batch_normalization_35[0][0]
105	conv2d_36 (Conv2D)	(None, 30, 30, 128)	114688	activation_35[0][0]
106	batch_normalization_36 (BatchNormalization)	(None, 30, 30, 128)	384	conv2d_36[0][0]
107	activation_36 (Activation)	(None, 30, 30, 128)	0	batch_normalization_36[0][0]
108	conv2d_32 (Conv2D)	(None, 30, 30, 128)	98304	mixed3[0][0]
109	conv2d_37 (Conv2D)	(None, 30, 30, 128)	114688	activation_36[0][0]
110	batch_normalization_32 (BatchNormalization)	(None, 30, 30, 128)	384	conv2d_32[0][0]
111	batch_normalization_37 (BatchNormalization)	(None, 30, 30, 128)	384	conv2d_37[0][0]
112	activation_32 (Activation)	(None, 30, 30, 128)	0	batch_normalization_32[0][0]
113	activation_37 (Activation)	(None, 30, 30, 128)	0	batch_normalization_37[0][0]
114	conv2d_33 (Conv2D)	(None, 30, 30, 128)	114688	activation_32[0][0]
115	conv2d_38 (Conv2D)	(None, 30, 30, 128)	114688	activation_37[0][0]
116	batch_normalization_33 (BatchNormalization)	(None, 30, 30, 128)	384	conv2d_33[0][0]
117	batch_normalization_38 (BatchNormalization)	(None, 30, 30, 128)	384	conv2d_38[0][0]
118	activation_33 (Activation)	(None, 30, 30, 128)	0	batch_normalization_33[0][0]
119	activation_38 (Activation)	(None, 30, 30, 128)	0	batch_normalization_38[0][0]
120	average_pooling2d_4 (AveragePooling2D)	(None, 30, 30, 768)	0	mixed3[0][0]
121	conv2d_31 (Conv2D)	(None, 30, 30, 192)	147456	mixed3[0][0]
122	conv2d_34 (Conv2D)	(None, 30, 30, 192)	172032	activation_33[0][0]
123	conv2d_39 (Conv2D)	(None, 30, 30, 192)	172032	activation_38[0][0]
124	conv2d_40 (Conv2D)	(None, 30, 30, 192)	147456	average_pooling2d_4[0][0]
125	batch_normalization_31 (BatchNormalization)	(None, 30, 30, 192)	576	conv2d_31[0][0]
126	batch_normalization_34 (BatchNormalization)	(None, 30, 30, 192)	576	conv2d_34[0][0]
127	batch_normalization_39 (BatchNormalization)	(None, 30, 30, 192)	576	conv2d_39[0][0]
128	batch_normalization_40 (BatchNormalization)	(None, 30, 30, 192)	576	conv2d_40[0][0]
129	activation_31 (Activation)	(None, 30, 30, 192)	0	batch_normalization_31[0][0]
130	activation_34 (Activation)	(None, 30, 30, 192)	0	batch_normalization_34[0][0]
131	activation_39 (Activation)	(None, 30, 30, 192)	0	batch_normalization_39[0][0]
132	activation_40 (Activation)	(None, 30, 30, 192)	0	batch_normalization_40[0][0]
133	mixed4 (Concatenate)	(None, 30, 30, 768)	0	activation_31[0][0]
133				activation_34[0][0]
133				activation_39[0][0]
133				activation_40[0][0]
134	conv2d_45 (Conv2D)	(None, 30, 30, 160)	122880	mixed4[0][0]
135	batch_normalization_45 (BatchNormalization)	(None, 30, 30, 160)	480	conv2d_45[0][0]
136	activation_45 (Activation)	(None, 30, 30, 160)	0	batch_normalization_45[0][0]
137	conv2d_46 (Conv2D)	(None, 30, 30, 160)	179200	activation_45[0][0]
138	batch_normalization_46 (BatchNormalization)	(None, 30, 30, 160)	480	conv2d_46[0][0]
139	activation_46 (Activation)	(None, 30, 30, 160)	0	batch_normalization_46[0][0]
140	conv2d_42 (Conv2D)	(None, 30, 30, 160)	122880	mixed4[0][0]
141	conv2d_47 (Conv2D)	(None, 30, 30, 160)	179200	activation_46[0][0]
142	batch_normalization_42 (BatchNormalization)	(None, 30, 30, 160)	480	conv2d_42[0][0]
143	batch_normalization_47 (BatchNormalization)	(None, 30, 30, 160)	480	conv2d_47[0][0]
144	activation_42 (Activation)	(None, 30, 30, 160)	0	batch_normalization_42[0][0]
145	activation_47 (Activation)	(None, 30, 30, 160)	0	batch_normalization_47[0][0]
146	conv2d_43 (Conv2D)	(None, 30, 30, 160)	179200	activation_42[0][0]
147	conv2d_48 (Conv2D)	(None, 30, 30, 160)	179200	activation_47[0][0]
148	batch_normalization_43 (BatchNormalization)	(None, 30, 30, 160)	480	conv2d_43[0][0]
149	batch_normalization_48 (BatchNormalization)	(None, 30, 30, 160)	480	conv2d_48[0][0]
150	activation_43 (Activation)	(None, 30, 30, 160)	0	batch_normalization_43[0][0]
151	activation_48 (Activation)	(None, 30, 30, 160)	0	batch_normalization_48[0][0]
152	average_pooling2d_5 (AveragePooling2D)	(None, 30, 30, 768)	0	mixed4[0][0]
153	conv2d_41 (Conv2D)	(None, 30, 30, 192)	147456	mixed4[0][0]
154	conv2d_44 (Conv2D)	(None, 30, 30, 192)	215040	activation_43[0][0]
155	conv2d_49 (Conv2D)	(None, 30, 30, 192)	215040	activation_48[0][0]
156	conv2d_50 (Conv2D)	(None, 30, 30, 192)	147456	average_pooling2d_5[0][0]
157	batch_normalization_41 (BatchNormalization)	(None, 30, 30, 192)	576	conv2d_41[0][0]
158	batch_normalization_44 (BatchNormalization)	(None, 30, 30, 192)	576	conv2d_44[0][0]
159	batch_normalization_49 (BatchNormalization)	(None, 30, 30, 192)	576	conv2d_49[0][0]
160	batch_normalization_50 (BatchNormalization)	(None, 30, 30, 192)	576	conv2d_50[0][0]
161	activation_41 (Activation)	(None, 30, 30, 192)	0	batch_normalization_41[0][0]
162	activation_44 (Activation)	(None, 30, 30, 192)	0	batch_normalization_44[0][0]
163	activation_49 (Activation)	(None, 30, 30, 192)	0	batch_normalization_49[0][0]
164	activation_50 (Activation)	(None, 30, 30, 192)	0	batch_normalization_50[0][0]
165	mixed5 (Concatenate)	(None, 30, 30, 768)	0	activation_41[0][0]
165				activation_44[0][0]
165				activation_49[0][0]
165				activation_50[0][0]
166	conv2d_55 (Conv2D)	(None, 30, 30, 160)	122880	mixed5[0][0]
167	batch_normalization_55 (BatchNormalization)	(None, 30, 30, 160)	480	conv2d_55[0][0]
168	activation_55 (Activation)	(None, 30, 30, 160)	0	batch_normalization_55[0][0]
169	conv2d_56 (Conv2D)	(None, 30, 30, 160)	179200	activation_55[0][0]
170	batch_normalization_56 (BatchNormalization)	(None, 30, 30, 160)	480	conv2d_56[0][0]
171	activation_56 (Activation)	(None, 30, 30, 160)	0	batch_normalization_56[0][0]
172	conv2d_52 (Conv2D)	(None, 30, 30, 160)	122880	mixed5[0][0]
173	conv2d_57 (Conv2D)	(None, 30, 30, 160)	179200	activation_56[0][0]
174	batch_normalization_52 (BatchNormalization)	(None, 30, 30, 160)	480	conv2d_52[0][0]
175	batch_normalization_57 (BatchNormalization)	(None, 30, 30, 160)	480	conv2d_57[0][0]
176	activation_52 (Activation)	(None, 30, 30, 160)	0	batch_normalization_52[0][0]
177	activation_57 (Activation)	(None, 30, 30, 160)	0	batch_normalization_57[0][0]
178	conv2d_53 (Conv2D)	(None, 30, 30, 160)	179200	activation_52[0][0]
179	conv2d_58 (Conv2D)	(None, 30, 30, 160)	179200	activation_57[0][0]
180	batch_normalization_53 (BatchNormalization)	(None, 30, 30, 160)	480	conv2d_53[0][0]
181	batch_normalization_58 (BatchNormalization)	(None, 30, 30, 160)	480	conv2d_58[0][0]
182	activation_53 (Activation)	(None, 30, 30, 160)	0	batch_normalization_53[0][0]
183	activation_58 (Activation)	(None, 30, 30, 160)	0	batch_normalization_58[0][0]
184	average_pooling2d_6 (AveragePooling2D)	(None, 30, 30, 768)	0	mixed5[0][0]
185	conv2d_51 (Conv2D)	(None, 30, 30, 192)	147456	mixed5[0][0]
186	conv2d_54 (Conv2D)	(None, 30, 30, 192)	215040	activation_53[0][0]
187	conv2d_59 (Conv2D)	(None, 30, 30, 192)	215040	activation_58[0][0]
188	conv2d_60 (Conv2D)	(None, 30, 30, 192)	147456	average_pooling2d_6[0][0]
189	batch_normalization_51 (BatchNormalization)	(None, 30, 30, 192)	576	conv2d_51[0][0]
190	batch_normalization_54 (BatchNormalization)	(None, 30, 30, 192)	576	conv2d_54[0][0]
191	batch_normalization_59 (BatchNormalization)	(None, 30, 30, 192)	576	conv2d_59[0][0]
192	batch_normalization_60 (BatchNormalization)	(None, 30, 30, 192)	576	conv2d_60[0][0]
193	activation_51 (Activation)	(None, 30, 30, 192)	0	batch_normalization_51[0][0]
194	activation_54 (Activation)	(None, 30, 30, 192)	0	batch_normalization_54[0][0]
195	activation_59 (Activation)	(None, 30, 30, 192)	0	batch_normalization_59[0][0]
196	activation_60 (Activation)	(None, 30, 30, 192)	0	batch_normalization_60[0][0]
197	mixed6 (Concatenate)	(None, 30, 30, 768)	0	activation_51[0][0]
197				activation_54[0][0]
197				activation_59[0][0]
197				activation_60[0][0]
198	conv2d_65 (Conv2D)	(None, 30, 30, 192)	147456	mixed6[0][0]
199	batch_normalization_65 (BatchNormalization)	(None, 30, 30, 192)	576	conv2d_65[0][0]
200	activation_65 (Activation)	(None, 30, 30, 192)	0	batch_normalization_65[0][0]
201	conv2d_66 (Conv2D)	(None, 30, 30, 192)	258048	activation_65[0][0]
202	batch_normalization_66 (BatchNormalization)	(None, 30, 30, 192)	576	conv2d_66[0][0]
203	activation_66 (Activation)	(None, 30, 30, 192)	0	batch_normalization_66[0][0]
204	conv2d_62 (Conv2D)	(None, 30, 30, 192)	147456	mixed6[0][0]
205	conv2d_67 (Conv2D)	(None, 30, 30, 192)	258048	activation_66[0][0]
206	batch_normalization_62 (BatchNormalization)	(None, 30, 30, 192)	576	conv2d_62[0][0]
207	batch_normalization_67 (BatchNormalization)	(None, 30, 30, 192)	576	conv2d_67[0][0]
208	activation_62 (Activation)	(None, 30, 30, 192)	0	batch_normalization_62[0][0]
209	activation_67 (Activation)	(None, 30, 30, 192)	0	batch_normalization_67[0][0]
210	conv2d_63 (Conv2D)	(None, 30, 30, 192)	258048	activation_62[0][0]
211	conv2d_68 (Conv2D)	(None, 30, 30, 192)	258048	activation_67[0][0]
212	batch_normalization_63 (BatchNormalization)	(None, 30, 30, 192)	576	conv2d_63[0][0]
213	batch_normalization_68 (BatchNormalization)	(None, 30, 30, 192)	576	conv2d_68[0][0]
214	activation_63 (Activation)	(None, 30, 30, 192)	0	batch_normalization_63[0][0]
215	activation_68 (Activation)	(None, 30, 30, 192)	0	batch_normalization_68[0][0]
216	average_pooling2d_7 (AveragePooling2D)	(None, 30, 30, 768)	0	mixed6[0][0]
217	conv2d_61 (Conv2D)	(None, 30, 30, 192)	147456	mixed6[0][0]
218	conv2d_64 (Conv2D)	(None, 30, 30, 192)	258048	activation_63[0][0]
219	conv2d_69 (Conv2D)	(None, 30, 30, 192)	258048	activation_68[0][0]
220	conv2d_70 (Conv2D)	(None, 30, 30, 192)	147456	average_pooling2d_7[0][0]
221	batch_normalization_61 (BatchNormalization)	(None, 30, 30, 192)	576	conv2d_61[0][0]
222	batch_normalization_64 (BatchNormalization)	(None, 30, 30, 192)	576	conv2d_64[0][0]
223	batch_normalization_69 (BatchNormalization)	(None, 30, 30, 192)	576	conv2d_69[0][0]
224	batch_normalization_70 (BatchNormalization)	(None, 30, 30, 192)	576	conv2d_70[0][0]
225	activation_61 (Activation)	(None, 30, 30, 192)	0	batch_normalization_61[0][0]
226	activation_64 (Activation)	(None, 30, 30, 192)	0	batch_normalization_64[0][0]
227	activation_69 (Activation)	(None, 30, 30, 192)	0	batch_normalization_69[0][0]
228	activation_70 (Activation)	(None, 30, 30, 192)	0	batch_normalization_70[0][0]
229	mixed7 (Concatenate)	(None, 30, 30, 768)	0	activation_61[0][0]
229				activation_64[0][0]
229				activation_69[0][0]
229				activation_70[0][0]
230	conv2d_73 (Conv2D)	(None, 30, 30, 192)	147456	mixed7[0][0]
231	batch_normalization_73 (BatchNormalization)	(None, 30, 30, 192)	576	conv2d_73[0][0]
232	activation_73 (Activation)	(None, 30, 30, 192)	0	batch_normalization_73[0][0]
233	conv2d_74 (Conv2D)	(None, 30, 30, 192)	258048	activation_73[0][0]
234	batch_normalization_74 (BatchNormalization)	(None, 30, 30, 192)	576	conv2d_74[0][0]
235	activation_74 (Activation)	(None, 30, 30, 192)	0	batch_normalization_74[0][0]
236	conv2d_71 (Conv2D)	(None, 30, 30, 192)	147456	mixed7[0][0]
237	conv2d_75 (Conv2D)	(None, 30, 30, 192)	258048	activation_74[0][0]
238	batch_normalization_71 (BatchNormalization)	(None, 30, 30, 192)	576	conv2d_71[0][0]
239	batch_normalization_75 (BatchNormalization)	(None, 30, 30, 192)	576	conv2d_75[0][0]
240	activation_71 (Activation)	(None, 30, 30, 192)	0	batch_normalization_71[0][0]
241	activation_75 (Activation)	(None, 30, 30, 192)	0	batch_normalization_75[0][0]
242	conv2d_72 (Conv2D)	(None, 14, 14, 320)	552960	activation_71[0][0]
243	conv2d_76 (Conv2D)	(None, 14, 14, 192)	331776	activation_75[0][0]
244	batch_normalization_72 (BatchNormalization)	(None, 14, 14, 320)	960	conv2d_72[0][0]
245	batch_normalization_76 (BatchNormalization)	(None, 14, 14, 192)	576	conv2d_76[0][0]
246	activation_72 (Activation)	(None, 14, 14, 320)	0	batch_normalization_72[0][0]
247	activation_76 (Activation)	(None, 14, 14, 192)	0	batch_normalization_76[0][0]
248	max_pooling2d_4 (MaxPooling2D)	(None, 14, 14, 768)	0	mixed7[0][0]
249	mixed8 (Concatenate)	(None, 14, 14, 1280)	0	activation_72[0][0]
249				activation_76[0][0]
249				max_pooling2d_4[0][0]
250	conv2d_81 (Conv2D)	(None, 14, 14, 448)	573440	mixed8[0][0]
251	batch_normalization_81 (BatchNormalization)	(None, 14, 14, 448)	1344	conv2d_81[0][0]
252	activation_81 (Activation)	(None, 14, 14, 448)	0	batch_normalization_81[0][0]
253	conv2d_78 (Conv2D)	(None, 14, 14, 384)	491520	mixed8[0][0]
254	conv2d_82 (Conv2D)	(None, 14, 14, 384)	1548288	activation_81[0][0]
255	batch_normalization_78 (BatchNormalization)	(None, 14, 14, 384)	1152	conv2d_78[0][0]
256	batch_normalization_82 (BatchNormalization)	(None, 14, 14, 384)	1152	conv2d_82[0][0]
257	activation_78 (Activation)	(None, 14, 14, 384)	0	batch_normalization_78[0][0]
258	activation_82 (Activation)	(None, 14, 14, 384)	0	batch_normalization_82[0][0]
259	conv2d_79 (Conv2D)	(None, 14, 14, 384)	442368	activation_78[0][0]
260	conv2d_80 (Conv2D)	(None, 14, 14, 384)	442368	activation_78[0][0]
261	conv2d_83 (Conv2D)	(None, 14, 14, 384)	442368	activation_82[0][0]
262	conv2d_84 (Conv2D)	(None, 14, 14, 384)	442368	activation_82[0][0]
263	average_pooling2d_8 (AveragePooling2D)	(None, 14, 14, 1280)	0	mixed8[0][0]
264	conv2d_77 (Conv2D)	(None, 14, 14, 320)	409600	mixed8[0][0]
265	batch_normalization_79 (BatchNormalization)	(None, 14, 14, 384)	1152	conv2d_79[0][0]
266	batch_normalization_80 (BatchNormalization)	(None, 14, 14, 384)	1152	conv2d_80[0][0]
267	batch_normalization_83 (BatchNormalization)	(None, 14, 14, 384)	1152	conv2d_83[0][0]
268	batch_normalization_84 (BatchNormalization)	(None, 14, 14, 384)	1152	conv2d_84[0][0]
269	conv2d_85 (Conv2D)	(None, 14, 14, 192)	245760	average_pooling2d_8[0][0]
270	batch_normalization_77 (BatchNormalization)	(None, 14, 14, 320)	960	conv2d_77[0][0]
271	activation_79 (Activation)	(None, 14, 14, 384)	0	batch_normalization_79[0][0]
272	activation_80 (Activation)	(None, 14, 14, 384)	0	batch_normalization_80[0][0]
273	activation_83 (Activation)	(None, 14, 14, 384)	0	batch_normalization_83[0][0]
274	activation_84 (Activation)	(None, 14, 14, 384)	0	batch_normalization_84[0][0]
275	batch_normalization_85 (BatchNormalization)	(None, 14, 14, 192)	576	conv2d_85[0][0]
276	activation_77 (Activation)	(None, 14, 14, 320)	0	batch_normalization_77[0][0]
277	mixed9_0 (Concatenate)	(None, 14, 14, 768)	0	activation_79[0][0]
277				activation_80[0][0]
278	concatenate_1 (Concatenate)	(None, 14, 14, 768)	0	activation_83[0][0]
278				activation_84[0][0]
279	activation_85 (Activation)	(None, 14, 14, 192)	0	batch_normalization_85[0][0]
280	mixed9 (Concatenate)	(None, 14, 14, 2048)	0	activation_77[0][0]
280				mixed9_0[0][0]
280				concatenate_1[0][0]
280				activation_85[0][0]
281	average_pooling2d_9 (AveragePooling2D)	(None, 14, 14, 2048)	0	mixed9[0][0]
282	conv2d_94 (Conv2D)	(None, 14, 14, 192)	393216	average_pooling2d_9[0][0]
283	batch_normalization_94 (BatchNormalization)	(None, 14, 14, 192)	576	conv2d_94[0][0]
284	activation_94 (Activation)	(None, 14, 14, 192)	0	batch_normalization_94[0][0]
285	global_average_pooling2d_1 (GlobalAveragePooling2D)	(None, 192)	0	activation_94[0][0]
286	dense_1 (Dense)	(None, 2)	386	global_average_pooling2d_1[0][0]
	Total layers: 286
	Total params: 16,116,898
	Trainable params: 13,946,626
	Non-trainable params: 2,170,272

## Sheet: TumorROI
TumorROI	Input	One whole slide image file (.svs)
	Output	An Numpy array file (.npy), array shape = K * d * d * 3	d = size of the ROI. For a 512*512 patch, d = 512
			K = number of ROI patches selected. Default K <= 300
Steps	Algorithm	Function	Remark
On whole slide image level
1	HistomicsTK	Mark regions with cells/nuclei (cellularity)	#1
2	HistoQC	Mark regions with penmarks or black stains	#2
3	HistoQC	Mark regions being white or blank	#3
4	HistoQC	Mark regions being dark (dense tissue)	#4
5	TumorROI	Mark regions being blood-filled	#5
6	TumorROI	Mark regions being blurred or with bubbles	#6
7	TumorROI	Image color normalization
On individual patch level
8	TumorROI	Drop patch if %cellular (#1) < 10%
9	TumorROI	Drop patch if %penmark (#2) > 0.5%
10	TumorROI	Drop patch if %white (#3) > 0.5%
11	TumorROI	Drop patch if %dark (#4) < 2%
12	TumorROI	Drop patch if %dark (#4) > 50%
13	TumorROI	Drop patch if %blood (#5) > 15%
14	TumorROI	Drop patch if %blurred+bubble (#6) > 10%
On all candidate patches
15	TumorROI	Select top 2000 patches with the highest %cellularity (#1)
16	TumorROI	Select top 1000 patches with the highest %dense (#4)
17	TumorROI	Select top 500 patches with the lowest %blood+blurred+penmarks (#2+#5+#6)
18	TumorROI	Select top 300 patches with the highest %cellularity (#1)
Algorithms	HistomicsTK	https://github.com/DigitalSlideArchive/HistomicsTK
	HistoQC	https://github.com/choosehappy/HistoQC
	* TumorROI	https://github.com/terrence-wu/TumorROI
	* TumorROI is an automatic ROI selection workflow developed by the authors of this paper.
