# Supplementary material for: Classifying driver mutations of papillary thyroid carcinoma on whole slide image: an automated workflow applying deep convolutional neural network
Source: Front Endocrinol (Lausanne). 2024 Nov 6;15:1395979. doi: 10.3389/fendo.2024.1395979 (PMC11573888; doi:10.3389/fendo.2024.1395979)
Supplement: Supplementary Table 3 — Confusion matrices detailing the prediction outcomes from the automated workflow. [file Table3.xlsx]

## Sheet: Confusion Matrices
	Validation
		BRAF V600E	RAS mutations
	predicted as BRAF type (percRAS <= 0.25)	11	2
	predicted as RAS type (percRAS >= 0.75)	0	7
	No prediction (0.25 < percRAS < 0.75)	0	1
	Fisher's exact test: p value = 0.00046
	Testing
		BRAF V600E	RAS mutations
	predicted as BRAF type (percRAS <= 0.25)	7	0
	predicted as RAS type (percRAS >= 0.75)	3	9
	No prediction (0.25 < percRAS < 0.75)	1	1
	Fisher's exact test: p value = 0.0031
